# Supplementary material for: The Risk of Pyelonephritis Following Uncomplicated Cystitis: A Nationwide Primary Healthcare Study
Source: Antibiotics (Basel). 2022 Nov 24;11(12):1695. doi: 10.3390/antibiotics11121695 (PMC9774091; doi:10.3390/antibiotics11121695)
Supplement: Supplementary file 1 [file antibiotics-11-01695-s001.zip]

Archive with 1 entries (1 files):
- antibiotics-2017285-supplementary.pdf
